# Supplementary material for: Systematic evaluation of cerebral injury stimulating by underwater infrasound
Source: Front Physiol. 2026 May 13;17:1803881. doi: 10.3389/fphys.2026.1803881 (PMC13212229; doi:10.3389/fphys.2026.1803881)
Supplement: Supplementary file 3 [file SupplementaryFile1.csv]

8HZ C3 a.		Pre	Pre	Pre	Pre	Pre	Pre	Post	Post	Post	Post	Post	Post
	Control	0.318804	0.635548	0.514145	0.660348	0.704549	0.329692	0.447526	0.664824	0.388814	0.734212	0.666343	0.651985
	8Hz 145.4±0.2dB	1.104339	1.269094	1.072442	1.165134	1.1393	1.053973	1.226599	1.292011	1.137527	1.110784	1.146244	1.004513
	8Hz 156.2±1.0dB	1.028362	1.229282	1.086699	1.133939	1.360946	1.129087	1.030955	1.48549	1.108314	1.077328	1.105092	1.050413
8HZ C3 β.		Pre	Pre	Pre	Pre	Pre	Pre	Post	Post	Post	Post	Post	Post
	Control	0.318804	0.635548	0.514145	0.660348	0.704549	0.329692	0.447526	0.664824	0.388814	0.734212	0.666343	0.651985
	8Hz 145.4±0.2dB	0.451705	0.302951	0.621136	0.47615	0.699536	0.819341	0.554895	0.519994	0.690498	0.69963	0.68792	0.555267
	8Hz 156.2±1.0dB	0.399259	0.40778	0.516945	0.302342	0.459983	0.721195	0.779856	0.367814	0.727554	0.851304	0.710089	0.845619
8HZ C3 δ		Pre	Pre	Pre	Pre	Pre	Pre	Post	Post	Post	Post	Post	Post
	Control	1.861198	1.598268	1.724603	1.496063	1.368937	2.060666	1.624511	1.512904	1.798161	1.432255	1.45312	1.569348
	8Hz 145.4±0.2dB	2.116114	2.298386	2.279913	2.648422	1.796308	1.592767	2.19949	2.277397	1.752052	1.895771	1.815487	2.516133
	8Hz 156.2±1.0dB	2.045614	1.797539	2.688265	2.426363	2.367947	1.775133	1.735459	2.185208	1.828197	1.267043	1.822509	1.503199
8HZ C3 θ		Pre	Pre	Pre	Pre	Pre	Pre	Post	Post	Post	Post	Post	Post
	Control	1.006732	1.245213	1.283396	1.13144	1.043905	1.451644	1.191693	1.166317	1.211404	1.247202	1.139692	1.151282
	8Hz 145.4±0.2dB	1.651272	1.539478	1.541554	1.742367	1.470774	1.24225	1.652196	1.643964	1.545057	1.438582	1.495353	1.74625
	8Hz 156.2±1.0dB	1.600363	1.538473	1.656736	1.822293	1.727693	1.409941	1.337584	1.911605	1.374277	1.315684	1.457602	1.203102
8HZ F3 α		Pre	Pre	Pre	Pre	Pre	Pre	Post	Post	Post	Post	Post	Post
	Control	0.955392	1.2255	1.355015	1.108229	1.032812	1.179246	1.152613	1.160503	1.136744	1.241782	1.06148	1.007379
	8Hz 145.4±0.2dB	1.101271	1.151048	1.174248	1.188903	1.132541	1.04348	1.194307	1.258216	1.201791	1.000961	1.142585	1.006267
	8Hz 156.2±1.0dB	1.022818075	1.254887176	1.003407679	1.048521416	1.316706342	1.011033221	1.024103181	1.366947425	1.077894123	1.057396098	1.083475975	1.049874393
8Hz F3 β		Pre	Pre	Pre	Pre	Pre	Pre	Post	Post	Post	Post	Post	Post
	Control	0.330214	0.659589	0.420919	0.689038	0.74873	0.563212	0.437184	0.688341	0.464514	0.738656	0.67582	0.635609
	8Hz 145.4±0.2dB	0.462328	0.301966	0.522622	0.478339	0.714884	0.790061	0.613503	0.537013	0.66832	0.749226	0.674499	0.522585
	8Hz 156.2±1.0dB	0.436945615	0.367561758	0.599116961	0.307719209	0.508114508	0.705033715	0.806316448	0.563199236	0.737471034	0.863384106	0.731652737	0.808889106
8HZ F3 δ.		Pre	Pre	Pre	Pre	Pre	Pre	Post	Post	Post	Post	Post	Post
	Control	2.662577	1.756911	2.392715	1.940131	1.889669	2.176618	2.299826	1.800446	2.818095	1.4313	2.104678	1.892346
	8Hz 145.4±0.2dB	2.113419	2.424494	2.393002	2.59445	1.763557	1.708307	2.042897	2.292297	1.735372	1.689899	1.854298	2.839682
	8Hz 156.2±1.0dB	2.53273163	1.978707443	2.537709848	2.418622359	2.268851172	2.084207391	1.656669553	1.88697355	1.80731991	1.288465818	1.756159412	1.650710893
8HZ F3 θ		Pre	Pre	Pre	Pre	Pre	Pre	Post	Post	Post	Post	Post	Post
	Control	1.829337	1.540845	1.884037	1.454134	1.351439	1.705053	1.625391	1.483469	1.707168	1.424544	1.457046	1.868334
	8Hz 145.4±0.2dB	1.626031	1.624649	1.722723	1.737851	1.440271	1.295779	1.568992	1.611152	1.555413	1.546947	1.528807	1.639895
	8Hz 156.2±1.0dB	1.505387321	1.622843817	1.545359011	1.76702328	1.663815447	1.423901337	1.294498158	1.640751945	1.393416987	1.278174042	1.448142345	1.249376537
8HZ F7 α		Pre	Pre	Pre	Pre	Pre	Pre	Post	Post	Post	Post	Post	Post
	Control	0.989848	1.220872	1.343886	1.099919	1.005317	1.193283	1.15405	2.463752	1.255834	1.23689	1.001869	0.959194
	8Hz 145.4±0.2dB	1.229254907	1.265154145	1.141107364	1.079734918	1.138116544	0.967619191	1.099399299	1.149442165	1.174307943	1.170627477	1.126136234	1.03546436
	8Hz 156.2±1.0dB	1.021014184	1.249118147	0.545946022	1.088698241	1.305806886	0.954783033	1.021427939	1.310149105	1.074433889	1.053537661	1.076871293	1.041307485
8HZ F7 β		Pre	Pre	Pre	Pre	Pre	Pre	Post	Post	Post	Post	Post	Post
	Control	0.315138	0.662015	0.442716	0.693944	0.754754	0.537329	0.431948	1.468314	0.369361	0.741731	0.691331	0.573333
	8Hz 145.4±0.2dB	0.463521378	0.194458133	0.520163158	0.484726618	0.721803013	0.793660875	0.614642171	0.53984415	0.673468056	0.753849936	0.68300226	0.54574889
	8Hz 156.2±1.0dB	0.452322253	0.375174045	0.087108703	0.293944896	0.518638133	0.799364995	0.811390331	0.638649391	0.686262992	0.86595406	0.741733487	0.80588245
8HZ F7 δ		Pre	Pre	Pre	Pre	Pre	Pre	Post	Post	Post	Post	Post	Post
	Control	2.781604	1.75918	2.320458	1.937325	1.908226	2.238594	2.311364	3.826347	3.016611	1.43003	2.090249	2.084627
	8Hz 145.4±0.2dB	2.209849866	2.320438161	1.413042661	1.962002677	1.748706299	2.301916971	2.115495464	2.432175718	2.40060109	2.598070297	1.748180417	1.710917118
	8Hz 156.2±1.0dB	2.506426065	2.130038117	2.896794756	2.483728601	2.171182667	1.884387861	1.662932663	1.686215368	1.611572889	1.57985121	1.711936697	1.544487898
8HZ F7 θ		Pre	Pre	Pre	Pre	Pre	Pre	Post	Post	Post	Post	Post	Post
	Control	1.904819	1.535763	1.862317	1.447869	1.353162	1.747448	1.631603	3.15043	1.81631	1.419783	1.491356	2.06104
	8Hz 145.4±0.2dB	1.675228222	1.671240394	1.327090311	1.699428544	1.438974403	1.557451871	1.623704068	1.62529095	1.727385391	1.735460853	1.431994842	1.29058229
	8Hz 156.2±1.0dB	1.490003756	1.613657029	1.396771073	1.839744457	1.652415299	1.292689875	1.284095169	1.538357183	1.469022545	1.274769005	1.422045111	1.259782555
8Hz FP1 α		Pre	Pre	Pre	Pre	Pre	Pre	Post	Post	Post	Post	Post	Post
	Control	1.004349	1.218273	1.342413	1.108075	1.049275	1.150195	1.153729	1.159598	1.132278	1.236798	1.04491	0.91427
	8Hz 145.4±0.2dB	1.098882831	1.14761892	1.171876356	1.175764752	1.1223606	1.04033742	1.18702043	1.254925541	1.195485218	0.997025532	1.138586041	0.985696235
	8Hz 156.2±1.0dB	1.019413316	1.246032429	0.888582413	1.087629704	1.30871677	0.982788778	1.021569203	1.367051503	1.079371927	1.054398137	1.082911119	1.053739956
8HZ FP1 β		Pre	Pre	Pre	Pre	Pre	Pre	Post	Post	Post	Post	Post	Post
	Control	0.348916	0.667719	0.433677	0.692075	0.74663	0.606129	0.435016	0.690272	0.472182	0.743485	0.682109	0.593204
	8Hz 145.4±0.2dB	0.468951696	0.203127185	0.527103377	0.492068884	0.721874244	0.793129819	0.623835795	0.55130409	0.674612066	0.754850511	0.680211847	0.526488941
	8Hz 156.2±1.0dB	0.435982384	0.381549346	0.223073317	0.307931535	0.51802722	0.713507188	0.809913709	0.562236997	0.718125335	0.867070602	0.73844382	0.800580677
8Hz FP1 δ		Pre	Pre	Pre	Pre	Pre	Pre	Post	Post	Post	Post	Post	Post
	Control	2.678808632	1.74353084	2.365931621	1.923878945	1.878715354	2.085741858	2.299420671	1.794652186	2.78042827	1.42402906	2.11277695	2.089521216
	8Hz 145.4±0.2dB	2.104083573	2.402947799	2.380632894	2.566352011	1.755768418	1.705139039	2.017247527	2.254111359	1.726342595	1.68080627	1.841697163	2.863451631
	8Hz 156.2±1.0dB	2.546212655	1.963756126	3.316347	2.493506278	2.245132	2.089887079	1.653476	1.895703037	1.873062	1.282557337	1.742744	1.65746
8Hz FP1 θ		Pre	Pre	Pre	Pre	Pre	Pre	Post	Post	Post	Post	Post	Post
	Control	1.850422	1.52711	1.868786	1.453664	1.343861	1.634339	1.631058	1.480967	1.709523	1.416973	1.449117	2.040328
	8Hz 145.4±0.2dB	1.616764956	1.613094334	1.71650843	1.720280175	1.431652399	1.289857691	1.55521496	1.584015468	1.544923977	1.535708079	1.519953339	1.636315863
	8Hz 156.2±1.0dB	1.503273383	1.608873558	1.760645852	1.82463113	1.651459884	1.425995975	1.285405753	1.638138226	1.424112619	1.271434736	1.43018877	1.273827071
8HZ O1 α		Pre	Pre	Pre	Pre	Pre	Pre	Post	Post	Post	Post	Post	Post
	Control	0.943851	1.270236	1.271275	1.10316	1.04721	1.054221	1.060965	1.19216	1.140241	1.186652	1.093078	1.19315
	8Hz 145.4±0.2dB	0.990433	0.881694	1.052858	1.262566	1.141886	1.042801	1.229255	1.265154	1.141107	1.079735	1.138117	0.967619
	8Hz 156.2±1.0dB	1.245879	0.898828	1.248595	1.23272	1.247242	1.050949	1.054484	1.37453	1.045165	0.969295	1.041157	1.176284
8HZ O1 α		Pre	Pre	Pre	Pre	Pre	Pre	Post	Post	Post	Post	Post	Post
	Control	0.183588	0.615415	0.472597	0.692453	0.768017	0.789481	0.392407	0.662606	0.481804	0.74028	0.680924	0.64187
	8Hz 145.4±0.2dB	0.363973	0.119416	0.64821	0.406063	0.695782	0.78126	0.54671	0.515455	0.800342	0.637532	0.715839	0.650517
	8Hz 156.2±1.0dB	0.417423	0.195307	0.428911	0.445762	0.551177	0.721126	0.782787	0.552456	0.776608	0.91749	0.701903	0.808803
8HZ O1 δ		Pre	Pre	Pre	Pre	Pre	Pre	Post	Post	Post	Post	Post	Post
	Control	2.868405	1.860728	2.37877	1.941595	1.835076	1.669701	2.357172	1.804904	2.731073	1.563458	2.058954	1.895552
	8Hz 145.4±0.2dB	2.427336	2.321101	2.202695	2.733928	1.817311	1.70082	2.20985	2.320438	1.413043	1.962003	1.748706	2.301917
	8Hz 156.2±1.0dB	1.847823	2.095238	2.752067	2.417081	2.213085	1.998097	1.703598	1.900893	1.765875	1.311384	1.894328	1.461908
8HZ O1 θ		Pre	Pre	Pre	Pre	Pre	Pre	Post	Post	Post	Post	Post	Post
	Control	1.882138	1.583558	1.800495	1.446142	1.288795	1.311101	1.561537	1.541991	1.693707	1.401252	1.422234	1.560675
	8Hz 145.4±0.2dB	1.692946	1.429128	1.513786	1.829954	1.467107	1.339839	1.675228	1.67124	1.32709	1.699429	1.438974	1.557452
	8Hz 156.2±1.0dB	1.743046	1.336196	1.740185	1.666501	1.626822	1.360217	1.313729	1.664598	1.307263	1.163189	1.534431	1.201729
8HZ P3 α		Pre	Pre	Pre	Pre	Pre	Pre	Post	Post	Post	Post	Post	Post
	Control	0.998153	1.245607	1.237622	1.104473	1.024379	1.227885	1.216136	1.174279	1.201099	1.240863	1.046308	1.10253
	8Hz 145.4±0.2dB	1.041015	1.018262	1.04603	1.207006	1.12733	1.043118	1.1919	1.26499	1.156146	1.012033	1.153141	0.916437
	8Hz 156.2±1.0dB	1.005212	1.238603	1.147458	1.120757	1.239621	0.989288	1.040648	1.318439	1.180124	1.068328	1.110946	1.099571
8HZ P3 β		Pre	Pre	Pre	Pre	Pre	Pre	Post	Post	Post	Post	Post	Post
	Control	0.262866	0.631286	0.564104	0.682388	0.738187	0.214192	0.464276	0.665299	0.498948	0.744528	0.637189	0.624105
	8Hz 145.4±0.2dB	0.378626	0.08018	0.671693	0.453427	0.716792	0.816787	0.598229	0.511637	0.68291	0.700551	0.676255	0.752333
	8Hz 156.2±1.0dB	0.39727	0.367692	0.56454	0.270055	0.683691	0.622912	0.800628	0.639221	0.432054	0.862498	0.701214	0.808021
8HZ P3 δ		Pre	Pre	Pre	Pre	Pre	Pre	Post	Post	Post	Post	Post	Post
	Control	2.741001	1.803271	2.10845	1.975724	1.964613	2.027548	2.144322	1.860875	2.616945	1.407009	2.290177	2.0321
	8Hz 145.4±0.2dB	2.310737	2.33876	2.177792	2.622633	1.746717	1.590007	2.095361	2.352539	1.774932	1.85315	1.839668	2.103482
	8Hz 156.2±1.0dB	2.480059	1.939493	2.389762	2.584629	1.705514	2.528005	1.624964	1.681655	2.656116	1.309551	1.846944	1.553753
8HZ P3 θ		Pre	Pre	Pre	Pre	Pre	Pre	Post	Post	Post	Post	Post	Post
	Control	1.908429	1.596166	1.664772	1.461373	1.352692	1.727168	1.558661	1.515388	1.615146	1.419207	1.504822	1.669701
	8Hz 145.4±0.2dB	1.664176	1.377794	1.442925	1.795478	1.452622	1.271456	1.598174	1.663679	1.532214	1.614765	1.516459	1.350331
	8Hz 156.2±1.0dB	1.539646	1.518247	1.587196	1.820228	1.455746	1.472687	1.317638	1.544409	1.759509	1.249726	1.468214	1.251239
8HZ T3 α		Pre	Pre	Pre	Pre	Pre	Pre	Post	Post	Post	Post	Post	Post
	Control	0.874063	1.249081	1.378214	1.187888	1.030031	1.374333	1.007589	1.144075	1.120266	1.28293	0.999676	1.091468
	8Hz 145.4±0.2dB	1.044102763	1.034630447	1.031830709	1.111595204	1.115661225	1.043332016	1.244518789	1.207668539	1.186338682	1.048153511	1.113133006	1.009122103
	8Hz 156.2±1.0dB	0.989984523	1.083329586	1.058854355	1.076257352	1.256076188	1.009796678	1.01338466	1.313384367	1.00322725	1.154826544	1.185177332	1.101424117
8HZ T3 β		Pre	Pre	Pre	Pre	Pre	Pre	Post	Post	Post	Post	Post	Post
	Control	0.141208	0.634013	0.449064	0.662974	0.748062	0.284194	0.546666	0.570913	0.592171	0.695602	0.66598	0.664567
	8Hz 145.4±0.2dB	0.381402639	0.198455146	0.403859961	0.464514172	0.711778331	0.766541508	0.540467229	0.552728529	0.641301221	0.704710492	0.599779089	0.68452889
	8Hz 156.2±1.0dB	0.384942183	0.261468118	0.448414102	0.282747755	0.557911261	0.78350927	0.805558554	0.641561194	0.845403591	0.755707554	0.707373937	0.816160006
8HZ T3 δ		Pre	Pre	Pre	Pre	Pre	Pre	Post	Post	Post	Post	Post	Post
	Control	2.792916	1.811832	2.241627	1.855295	1.91252	2.718955	2.270483	2.161557	2.306385	1.493256	2.226875	1.952022
	8Hz 145.4±0.2dB	2.439600763	2.324631618	2.955054732	2.823066831	1.7888021	1.783639852	2.279530072	2.291531429	1.871809776	1.864710777	2.185123232	2.096608871
	8Hz 156.2±1.0dB	2.506426065	2.130038117	2.896794756	2.483728601	2.171182667	1.884387861	1.662932663	1.686215368	1.611572889	1.57985121	1.711936697	1.544487898
8HZ T3 θ		Pre	Pre	Pre	Pre	Pre	Pre	Post	Post	Post	Post	Post	Post
	Control	1.741232	1.572928	1.842927	1.509038	1.341282	2.191528	1.509102	1.736336	1.573069	1.499367	1.499894	1.574369
	8Hz 145.4±0.2dB	1.709947404	1.611147683	1.769605191	1.74115211	1.4598686	1.339470293	1.626588354	1.620779222	1.591090915	1.53421445	1.642423348	1.504593493
	8Hz 156.2±1.0dB	1.576612664	1.504540797	1.833362468	1.745261194	1.616375856	1.242099691	1.30909966	1.538626849	1.193514197	1.371114674	1.431942243	1.220817875
