# Supplementary material for: Systematic evaluation of cerebral injury stimulating by underwater infrasound
Source: Front Physiol. 2026 May 13;17:1803881. doi: 10.3389/fphys.2026.1803881 (PMC13212229; doi:10.3389/fphys.2026.1803881)
Supplement: Supplementary file 4 [file SupplementaryFile2.csv]

20HZ C3 α		Pre	Pre	Pre	Pre	Pre	Pre	Post	Post	Post	Post	Post	Post
	Control	1.006732433	1.245213466	1.283396468	1.131439641	1.043904793	1.451644135	1.191692755	1.16631694	1.211404494	1.24720174	1.139692	1.151282
	20Hz 145.5±0.3dB	1.111163	1.111711	1.326467	1.313388	1.341813	0.922593	1.303392	1.081066	1.268627	1.278458	1.081012	1.132259
	20Hz 165.9±1.3dB	0.652259	1.133781	1.089047	1.165119	1.066288	1.256537	1.214164	1.191774	1.057678	1.099791	1.254032	1.184255
20HZ C3 β		Pre	Pre	Pre	Pre	Pre	Pre	Post	Post	Post	Post	Post	Post
	Control	0.318803939	0.635547698	0.514145213	0.660348061	0.704549439	0.329691605	0.447526113	0.6648241	0.388814377	0.73421154	0.666343	0.651985
	20Hz 145.5±0.3dB	0.403424	0.46425	0.524153	0.485912	0.45231	0.372992	0.682667	0.73751	0.612487	0.625158	0.713748	0.615127
	20Hz 165.9±1.3dB	0.273472	0.671076	0.762288	0.442337	0.728068	0.529953	0.714469	0.707838	0.702565	0.755846	0.740093	0.606647
20HZ C3 δ		Pre	Pre	Pre	Pre	Pre	Pre	Post	Post	Post	Post	Post	Post
	Control	2.563054916	1.777133588	2.220219474	2.0003881	2.094469761	2.480880476	2.177986549	1.88283504	2.772653884	1.4353854	2.007169	1.910391
	20Hz 145.5±0.3dB	2.214746	2.804988	4.567238	2.229112	4.542977	4.004565	1.675695	2.160414	4.909316	1.804776	4.847754	2.571595
	20Hz 165.9±1.3dB	2.337133	2.045811	1.711116	2.705518	1.849705	2.335626	1.80478	1.731353	1.893293	1.673417	1.445047	2.196016
20HZ C3 θ		Pre	Pre	Pre	Pre	Pre	Pre	Post	Post	Post	Post	Post	Post
	Control	1.861198351	1.598267716	1.72460271	1.496063288	1.36893662	2.060666012	1.624511088	1.51290355	1.798161105	1.43225525	1.45312	1.569348
	20Hz 145.5±0.3dB	1.562781	1.556258	1.845455	1.79296	1.513523	1.912297	1.386807	1.44613	1.604844	1.571808	1.507766	1.473126
	20Hz 165.9±1.3dB	1.327053	1.505933	1.34337	2.015703	1.419001	1.72939	1.480074	1.476756	1.507613	1.441009	1.38977	1.603054
20HZ F3 α		Pre	Pre	Pre	Pre	Pre	Pre	Post	Post	Post	Post	Post	Post
	Control	0.955391533	1.225500138	1.35501495	1.108229287	1.032811569	1.17924623	1.152612647	1.16050301	1.136744169	1.24178195	1.06148	1.007379
	20Hz 145.5±0.3dB	1.288688	1.177588	1.297308	1.27542	1.24566	1.205152	1.316307	1.040631	1.205568	1.299505	1.05283	1.213792
	20Hz 165.9±1.3dB	0.904095	1.186963	1.027455	1.173371	1.04228	1.018993	1.278102	1.18061	1.081556	1.123688	1.273755	1.162561
20HZ F3 β		Pre	Pre	Pre	Pre	Pre	Pre	Post	Post	Post	Post	Post	Post
	Control	0.330214296	0.659589209	0.420918766	0.689038051	0.748730429	0.563211521	0.437183948	0.68834136	0.464513858	0.73865646	0.67582	0.635609
	20Hz 145.5±0.3dB	0.497259	0.459711	0.546696	0.508155	0.409235	0.357542	0.68019	0.76824	0.641126	0.592975	0.71	0.561761
	20Hz 165.9±1.3dB	0.240675	0.601337	0.785289	0.426288	0.732027	0.715409	0.453426	0.71571	0.725418	0.759441	0.744197	0.638982
20HZ F3 δ		Pre	Pre	Pre	Pre	Pre	Pre	Post	Post	Post	Post	Post	Post
	Control	2.662577341	1.756910669	2.392715259	1.940130846	1.889669042	2.176618147	2.299825529	1.80044642	2.818094602	1.43130015	2.104678	1.892346
	20Hz 145.5±0.3dB	2.322256	2.902759	4.557363	2.209197	4.398363	3.143056	1.678024	2.188539	4.889608	1.824703	4.869568	2.571071
	20Hz 165.9±1.3dB	2.825738	2.208465	1.7729	2.754542	1.877476	2.208347	2.758458	1.606535	1.772156	1.622224	1.420279	2.117359
20HZ F3 θ		Pre	Pre	Pre	Pre	Pre	Pre	Post	Post	Post	Post	Post	Post
	Control	1.82933681	1.540844808	1.884037493	1.454133857	1.351438926	1.705052912	1.625390667	1.48346938	1.70716784	1.42454358	1.457046	1.868334
	20Hz 145.5±0.3dB	1.711927	1.71084	1.816479	1.770313	1.561227	2.087237	1.376214	1.3858	1.546035	1.66207	1.506336	1.630779
	20Hz 165.9±1.3dB	1.644048	1.614379	1.291664	2.040759	1.41736	1.360017	1.964785	1.583015	1.465523	1.420586	1.361322	1.549101
20HZ F7 θ		Pre	Pre	Pre	Pre	Pre	Pre	Post	Post	Post	Post	Post	Post
	Control	1.90481901	1.535763486	1.86231734	1.447869072	1.353162068	1.747447729	1.631602756	3.150430037	1.81631047	1.419782589	1.49135636	2.061040208
	20Hz 145.5±0.3dB	1.736278	1.701486	1.964769	1.772489	1.562726	1.996816	1.388194	1.384232	1.557697	1.655911	1.503989	1.592541
	20Hz 165.9±1.3dB	1.646041	1.602287	1.300535	2.039895	1.397361	1.305529	1.397371	1.574025	1.420117	1.42754	1.337257	1.536992
20HZ F7 α		Pre	Pre	Pre	Pre	Pre	Pre	Post	Post	Post	Post	Post	Post
	Control	0.9898482	1.220872044	1.343885902	1.099918968	1.005317377	1.193282586	1.154050107	2.46375241	1.255834189	1.23689018	1.001869	0.959194
	20Hz 145.5±0.3dB	1.299037	1.170788	1.347934	1.271661	1.243887	1.172826	1.322415	1.037808	1.210904	1.293832	1.046967	1.185774
	20Hz 165.9±1.3dB	0.90026	1.185187	1.022656	1.159215	1.044417	1.012839	0.67461	1.173029	1.098968	1.117607	1.29121	1.166405
20HZ F7 β		Pre	Pre	Pre	Pre	Pre	Pre	Post	Post	Post	Post	Post	Post
	Control	0.315138008	0.662014626	0.442715901	0.693943558	0.754753612	0.537328897	0.43194777	1.46831354	0.369361262	0.74173051	0.691331	0.573333
	20Hz 145.5±0.3dB	0.479791	0.466107	0.465808	0.507522	0.40794	0.45544	0.671614	0.769835	0.632913	0.596538	0.713718	0.581273
	20Hz 165.9±1.3dB	0.236835	0.609535	0.785545	0.430978	0.740754	0.753704	0.264857	0.721741	0.735616	0.758174	0.748221	0.651881
20HZ F7 δ		Pre	Pre	Pre	Pre	Pre	Pre	Post	Post	Post	Post	Post	Post
	Control	2.781603813	1.759180033	2.320457845	1.937325077	1.908225672	2.238594398	2.311364364	3.8263469	3.016611233	1.4300299	2.090249	2.084627
	20Hz 145.5±0.3dB	2.368078	2.892118	4.2607	2.217404	4.385765	2.924894	1.698431	2.185846	4.846154	1.82407	4.858665	2.548275
	20Hz 165.9±1.3dB	2.842933	2.178245	1.769218	2.759306	1.850412	2.060193	2.2336	1.59904	1.740087	1.633853	1.394653	2.047407
20HZ FP1 α		Pre	Pre	Pre	Pre	Pre	Pre	Post	Post	Post	Post	Post	Post
	Control	1.004348983	1.21827286	1.342413292	1.108074749	1.049275406	1.150194578	1.153729323	1.15959774	1.132278001	1.23679755	1.04491	0.91427
	20Hz 145.5±0.3dB	1.304251	1.170178	1.291093	1.267877	1.289834	1.171293	1.318058	1.037928	1.197835	1.28745	1.049085	1.217605
	20Hz 165.9±1.3dB	0.944909	1.181942	1.026565	1.16843	1.04117	1.043896	1.211329	1.174289	1.079102	1.121208	1.273464	1.156112
20HZ FP1 β		Pre	Pre	Pre	Pre	Pre	Pre	Post	Post	Post	Post	Post	Post
	Control	0.348916011	0.667719308	0.433676841	0.692074676	0.746630365	0.606129109	0.435016114	0.69027206	0.472182349	0.74348462	0.682109	0.593204
	20Hz 145.5±0.3dB	0.479502	0.484079	0.548399	0.515244	0.400119	0.427313	0.678381	0.774138	0.649658	0.603326	0.716783	0.557957
	20Hz 165.9±1.3dB	0.242089	0.607507	0.788637	0.435909	0.734837	0.712441	0.414568	0.722965	0.722968	0.761668	0.743779	0.650014
		Pre	Pre	Pre	Pre	Pre	Pre	Post	Post	Post	Post	Post	Post
20HZ FP1 δ	Control	2.678808632	1.74353084	2.365931621	1.923878945	1.878715354	2.085741858	2.299420671	1.79465219	2.780428272	1.42402906	2.112777	2.089521
	20Hz 145.5±0.3dB	2.363262	2.848725	4.537945	2.199675	4.36484	3.072722	1.951965	2.182872	4.895419	1.80979	4.880679	2.586498
	20Hz 165.9±1.3dB	2.929227	2.192678	1.762813	2.729435	1.869225	2.182796	2.768261	1.595226	1.78964	1.620902	1.423742	2.08866
20HZ FP1 θ		Pre	Pre	Pre	Pre	Pre	Pre	Post	Post	Post	Post	Post	Post
	Control	1.850422078	1.527110182	1.868786039	1.453663727	1.343861158	1.63433885	1.631058458	1.48096731	1.709522845	1.41697254	1.449117	2.040328
	20Hz 145.5±0.3dB	2.307145	1.677748	1.814399	1.758642	1.617117	2.020812	1.380251	1.375175	1.531448	1.647346	1.497349	1.630551
	20Hz 165.9±1.3dB	1.707327	1.60692	1.286335	2.024018	1.413269	1.34428	1.931385	1.567964	1.466504	1.416517	1.360937	1.530337
		Pre	Pre	Pre	Pre	Pre	Pre	Post	Post	Post	Post	Post	Post
20HZ O1 α	Control	0.943850644	1.270235529	1.27127453	1.103160299	1.047210193	1.054220914	1.060965316	1.19215981	1.140240523	1.18665175	1.093078	1.19315
	20Hz 145.5±0.3dB	1.256964	1.196079	1.331356	1.287782	0.440112	1.088546	1.341386	1.180862	1.217145	1.275174	1.135909	1.118009
	20Hz 165.9±1.3dB	0.470397	1.285575	1.08484	1.078433	1.041861	1.193615	1.030607	1.112656	1.058162	1.116395	1.279896	1.121285
20HZ O1 β		Pre	Pre	Pre	Pre	Pre	Pre	Post	Post	Post	Post	Post	Post
	Control	0.183587848	0.615414722	0.472597367	0.692453067	0.768017008	0.7894815	0.392407032	0.66260649	0.481804072	0.74028001	0.680924	0.64187
	20Hz 145.5±0.3dB	0.455691	0.571215	0.510262	0.456033	0.092235	0.642118	0.659499	0.705012	0.713924	0.514131	0.737327	0.691295
	20Hz 165.9±1.3dB	0.470397	0.541998	0.77737	0.336363	0.765358	0.463061	0.278042	0.731233	0.769917	0.760469	0.72338	0.66343
20HZ O1 δ		Pre	Pre	Pre	Pre	Pre	Pre	Post	Post	Post	Post	Post	Post
	Control	2.868405464	1.860728397	2.378769848	1.941594534	1.8350756	1.669701137	2.357171942	1.80490433	2.731073189	1.56345759	2.058954	1.895552
	20Hz 145.5±0.3dB	2.575907	2.779908	4.311383	2.396602	4.29498	2.483227	1.694069	2.208909	5.603013	2.023476	6.288376	2.113026
	20Hz 165.9±1.3dB	2.161289	2.21479	1.637796	2.643997	1.807209	2.824221	2.43159	1.826655	1.695275	1.624681	1.467891	2.129003
20HZ O1 θ		Pre	Pre	Pre	Pre	Pre	Pre	Post	Post	Post	Post	Post	Post
	Control	1.88213843	1.583558331	1.800494773	1.446141963	1.288795132	1.311101253	1.561536869	1.54199096	1.693706843	1.40125242	1.422234	1.560675
	20Hz 145.5±0.3dB	1.74594	1.668947	1.888701	1.832737	1.198711	1.486973	1.414498	1.450077	1.465078	1.763107	1.429265	1.503183
	20Hz 165.9±1.3dB	1.074451	1.71421	1.340569	1.973738	1.32903	1.766663	1.67307	1.433496	1.369156	1.424859	1.404871	1.495227
20HZ P3 α		Pre	Pre	Pre	Pre	Pre	Pre	Post	Post	Post	Post	Post	Post
	Control	0.998153287	1.245606871	1.237621615	1.104472794	1.02437933	1.227885346	1.216136224	1.17427878	1.201098938	1.24086335	1.046308	1.10253
	20Hz 145.5±0.3dB	1.247971	1.208067	1.285629	1.304526	1.321058	1.030683	1.33979	1.100071	1.253741	1.383358	1.069284	1.13116
	20Hz 165.9±1.3dB	1.002631	1.144639	1.085717	1.172467	1.03613	1.113201	1.157335	1.081159	1.059722	1.117185	1.30575	1.126481
20HZ P3 β		Pre	Pre	Pre	Pre	Pre	Pre	Post	Post	Post	Post	Post	Post
	Control	0.262865871	0.631285969	0.564104089	0.682387883	0.738186651	0.214192393	0.46427553	0.66529893	0.498948485	0.7445281	0.637189	0.624105
	20Hz 145.5±0.3dB	0.425537	0.559301	0.342713	0.499233	0.464509	0.764372	0.665679	0.742948	0.621225	0.61032	0.699031	0.757236
	20Hz 165.9±1.3dB	0.829708	0.672798	0.778761	0.451032	0.748866	0.6074	0.41436	0.724306	0.753595	0.758485	0.741998	0.678252
20HZ P3 δ		Pre	Pre	Pre	Pre	Pre	Pre	Post	Post	Post	Post	Post	Post
	Control	2.741000915	1.8032714	2.108450302	1.975723683	1.964613091	2.02754832	2.14432159	1.86087489	2.616945385	1.40700947	2.290177	2.0321
	20Hz 145.5±0.3dB	2.730577	2.564343	4.103975	2.208632	4.589815	2.028449	1.694736	2.10056	4.942427	1.705222	4.701256	1.853479
	20Hz 165.9±1.3dB	1.790491	2.035896	1.667794	2.671805	1.8689	2.366392	2.310058	1.950537	1.743593	1.637153	1.402213	2.041914
20HZ P3 θ		Pre	Pre	Pre	Pre	Pre	Pre	Post	Post	Post	Post	Post	Post
	Control	1.908428548	1.596165546	1.664771886	1.461373228	1.352692175	1.72716753	1.558661328	1.51538763	1.615146441	1.41920727	1.504822	1.669701
	20Hz 145.5±0.3dB	1.771579	1.458946	1.889474	1.764999	1.496673	1.323954	1.39013	1.406089	1.584825	1.552189	1.573136	1.340784
	20Hz 165.9±1.3dB	1.225999	1.480756	1.310843	1.99081	1.36145	1.594206	1.717833	1.42236	1.399941	1.425668	1.336224	1.486204
20HZ T3 α		Pre	Pre	Pre	Pre	Pre	Pre	Post	Post	Post	Post	Post	Post
	Control	0.874062664	1.249081116	1.3782144	1.187888398	1.030031227	1.37433279	1.007589046	1.14407536	1.120265904	1.28293025	0.999676	1.091468
	20Hz 145.5±0.3dB	1.313445	1.006062	1.27822	1.283803	1.123591	1.073579	1.333298	0.95638	1.248843	1.247169	0.997585	1.080256
	20Hz 165.9±1.3dB	1.228396	1.181898	1.038659	1.161301	1.059582	1.163838	1.201846	1.088146	1.090584	1.118513	1.303141	1.14148
20HZ T3 β		Pre	Pre	Pre	Pre	Pre	Pre	Post	Post	Post	Post	Post	Post
	Control	0.141207679	0.634013395	0.449064158	0.662973614	0.748061607	0.284194422	0.546666137	0.57091269	0.592171038	0.69560239	0.66598	0.664567
	20Hz 145.5±0.3dB	0.409336	0.357387	0.374228	0.521155	0.372431	0.711989	0.666466	0.821108	0.601408	0.598803	0.715697	0.675306
	20Hz 165.9±1.3dB	0.423655	0.654272	0.840429	0.366085	0.745111	0.58269	0.353431	0.71597	0.73583	0.765148	0.739569	0.684811
20HZ T3 δ		Pre	Pre	Pre	Pre	Pre	Pre	Post	Post	Post	Post	Post	Post
	Control	2.792915638	1.811832154	2.24162717	1.855294723	1.912520352	2.718954503	2.270483122	2.1615567	2.306385065	1.49325558	2.226875	1.952022
	20Hz 145.5±0.3dB	2.654739	3.331726	4.195861	2.171787	4.176408	2.139044	1.684284	1.957393	5.478356	1.911093	4.080857	2.457305
	20Hz 165.9±1.3dB	2.667317	2.035645	1.552841	2.815621	1.859251	2.390405	2.561419	1.913167	1.760342	1.629755	1.4265	1.968946
20HZ T3 θ		Pre	Pre	Pre	Pre	Pre	Pre	Post	Post	Post	Post	Post	Post
	Control	1.741231677	1.572927548	1.84292686	1.509037712	1.341282298	2.191527688	1.509102124	1.73633583	1.573069413	1.49936673	1.499894	1.574369
	20Hz 145.5±0.3dB	1.799104	1.65299	1.84254	1.730545	1.422362	1.441867	1.404362	1.158111	1.654738	1.651013	1.576211	1.330345
	20Hz 165.9±1.3dB	1.949731	1.499051	1.205556	2.108719	1.349467	1.592065	1.836688	1.490664	1.416591	1.404381	1.332246	1.487004
