# Supplementary material for: Systematic evaluation of cerebral injury stimulating by underwater infrasound
Source: Front Physiol. 2026 May 13;17:1803881. doi: 10.3389/fphys.2026.1803881 (PMC13212229; doi:10.3389/fphys.2026.1803881)
Supplement: Supplementary file 5 [file SupplementaryFile3.csv]

C3 α		Pre	Pre	Pre	Pre	Pre	Pre	Post	Post	Post	Post	Post	Post
	Control	1.006732433	1.245213466	1.283396468	1.13144	1.043905	1.451644	1.191693	1.166317	1.211404	1.247202	1.139692	1.151282
	12Hz 145.3±0.2dB	1.155796	1.16465	1.158404	1.112333	1.131523	1.051386	1.153705	1.027244	1.108225	1.492483	0.979449	1.331004
	12Hz 161.9±2.4dB	1.204356564	1.233108736	1.047740879	0.40199107	0.809764438	1.116060306	1.138328219	1.12085761	1.034329138	1.061910191	1.194361484	0.880011363
C3 β		Pre	Pre	Pre	Pre	Pre	Pre	Post	Post	Post	Post	Post	Post
	Control	0.318803939	0.635547698	0.514145213	0.660348	0.704549	0.329692	0.447526	0.664824	0.388814	0.734212	0.666343	0.651985
	12Hz 145.3±0.2dB	0.46857	0.616284	0.636608	0.359532	0.385834	0.562056	0.592047	0.636886	0.733786	0.518014	0.916394	0.640856
	12Hz 161.9±2.4dB	0.405422546	0.336524582	0.589938681	0.02656111	0.142657107	0.486309573	0.745544344	0.72336788	0.716567649	0.715055427	0.476033158	0.521703558
C3 δ.		Pre	Pre	Pre	Pre	Pre	Pre	Post	Post	Post	Post	Post	Post
	Control	2.563054916	1.777133588	2.220219474	2.000388	2.09447	2.48088	2.177987	1.882835	2.772654	1.435385	2.007169	1.910391
	12Hz 145.3±0.2dB	2.310395	2.080434	2.005927	2.542236	2.20482	2.452742	2.174254	2.292932	1.726371	1.93718	1.253733	1.795299
	12Hz 161.9±2.4dB	1.970965994	2.098232642	2.419347245	2.26238405	2.871577517	2.522118369	1.767818061	1.6281224	1.967603687	1.793127252	2.617269976	2.900531894
C3 θ		Pre	Pre	Pre	Pre	Pre	Pre	Post	Post	Post	Post	Post	Post
	Control	1.861198351	1.598267716	1.72460271	1.496063	1.368937	2.060666	1.624511	1.512904	1.798161	1.432255	1.45312	1.569348
	12Hz 145.3±0.2dB	1.643515	1.573492	1.552364	1.756344	1.588058	1.694627	1.62255	1.53267	1.424295	1.606831	1.195851	1.433384
	12Hz 161.9±2.4dB	1.600328658	1.48535096	1.606638852	1.19358508	1.596355992	1.867505079	1.298080665	1.52330828	1.427391017	1.523303708	1.72236437	1.787343914
F3 α		Pre	Pre	Pre	Pre	Pre	Pre	Post	Post	Post	Post	Post	Post
	Control	0.955391533	1.225500138	1.35501495	1.108229	1.032812	1.179246	1.152613	1.160503	1.136744	1.241782	1.06148	1.007379
	12Hz 145.3±0.2dB	1.280491	1.157812	1.146781	1.064492	1.075818	1.058854	1.119225	1.090831	1.149863	1.161922	1.097572	1.377195
	12Hz 161.9±2.4dB	1.114727162	1.293783569	1.007095448	0.49439916	0.360660566	1.12838608	1.066942216	1.15540872	0.861484754	1.049583944	1.204280658	1.088379536
F3 β		Pre	Pre	Pre	Pre	Pre	Pre	Post	Post	Post	Post	Post	Post
	Control	0.330214296	0.659589209	0.420918766	0.689038	0.74873	0.563212	0.437184	0.688341	0.464514	0.738656	0.67582	0.635609
	12Hz 145.3±0.2dB	0.525909	0.646069	0.635386	0.343411	0.359259	0.522493	0.596567	0.695814	0.712218	0.626552	0.799122	0.817155
	12Hz 161.9±2.4dB	0.30565612	0.348626972	0.579507954	0.08195366	0.635010154		0.74235774	0.72738335	0.698042629	0.735242384	0.521848643
F3 δ		Pre	Pre	Pre	Pre	Pre	Pre	Post	Post	Post	Post	Post	Post
	Control	2.662577341	1.756910669	2.392715259	1.940131	1.889669	2.176618	2.299826	1.800446	2.818095	1.4313	2.104678	1.892346
	12Hz 145.3±0.2dB	2.247621	1.946298	2.030504	2.523056	2.339899	2.622814	2.216045	1.915693	1.77823	2.047506	1.486793	1.318004
	12Hz 161.9±2.4dB	2.189193909	2.27011773	2.61081297	2.45448619	1.999403137	2.136398527	1.92607975	1.60508169	2.39653685	1.782489421	2.447230563	2.327411595
F3 θ		Pre	Pre	Pre	Pre	Pre	Pre	Post	Post	Post	Post	Post	Post
	Control	1.82933681	1.540844808	1.884037493	1.454134	1.351439	1.705053	1.625391	1.483469	1.707168	1.424544	1.457046	1.868334
	12Hz 145.3±0.2dB	1.658433	1.557765	1.556559	1.730739	1.643386	1.724013	1.62372	1.469776	1.414606	1.558642	1.342281	0.972794
	12Hz 161.9±2.4dB	1.671873526	1.723698693	1.568338294	1.35607138	1.04962194	1.506328832	1.300006472	1.47169641	1.443689059	1.463976888	1.640299356	1.596388915
F7 α		Pre	Pre	Pre	Pre	Pre	Pre	Post	Post	Post	Post	Post	Post
	Control	0.9898482	1.220872044	1.343885902	1.099919	1.005317	1.193283	1.15405	2.463752	1.255834	1.23689	1.001869	0.959194
	12Hz 145.3±0.2dB	1.270787	1.142578	1.141065	1.060755	1.07491	1.054428	1.124609	1.093431	1.153378	1.160312	1.097441	1.406339
	12Hz 161.9±2.4dB	1.111609085	1.293805026	1.020910764	0.49948439	0.679908344	1.135938673	1.059658033	1.1625164	0.928304377	1.051685245	1.189156194	0.985658878
F7 β		Pre	Pre	Pre	Pre	Pre	Pre	Post	Post	Post	Post	Post	Post
	Control	0.315138008	0.662014626	0.442715901	0.693944	0.754754	0.537329	0.431948	1.468314	0.369361	0.741731	0.691331	0.573333
	12Hz 145.3±0.2dB	0.527398	0.648378	0.632388	0.345752	0.356875	0.550472	0.592876	0.66345	0.711147	0.628017	0.80179	0.805205
	12Hz 161.9±2.4dB	0.637078429	0.08035952	0.134105718	0.5958217	0.738526117	0.72219408	0.848240117	0.73776789	0.535201362	0.555511011
F7 δ		Pre	Pre	Pre	Pre	Pre	Pre	Post	Post	Post	Post	Post	Post
	Control	2.781603813	1.759180033	2.320457845	1.937325	1.908226	2.238594	2.311364	3.826347	3.016611	1.43003	2.090249	2.084627
	12Hz 145.3±0.2dB	2.262607	1.956867	2.052689	2.525802	2.345097	2.519797	2.225382	2.029938	1.780074	2.041652	1.478606	1.328205
	12Hz 161.9±2.4dB	2.195043695	2.280631718	2.342306739	2.45256095	2.501991452	2.264103547	1.969294016	1.61314452	1.747808787	1.776260989	2.425043003	2.718657214
F7 θ		Pre	Pre	Pre	Pre	Pre	Pre	Post	Post	Post	Post	Post	Post
	Control	1.90481901	1.535763486	1.86231734	1.447869	1.353162	1.747448	1.631603	3.15043	1.81631	1.419783	1.491356	2.06104
	12Hz 145.3±0.2dB	1.655422	1.562875	1.561237	1.727259	1.647405	1.689003	1.624325	1.517738	1.412503	1.559221	1.337277	0.972218
	12Hz 161.9±2.4dB	1.667557154	1.726810079	1.504320476	1.35108306	1.436011748	1.565772106	1.294806441	1.47704219	1.191666348	1.454762858	1.622877674	1.621596976
FP1 α		Pre	Pre	Pre	Pre	Pre	Pre	Post	Post	Post	Post	Post	Post
	Control	1.004348983	1.21827286	1.342413292	1.108075	1.049275	1.150195	1.153729	1.159598	1.132278	1.236798	1.04491	0.91427
	12Hz 145.3±0.2dB	1.263491	1.149582	1.146053	1.062231	1.072707	1.062036	1.104619	1.090191	1.145527	1.157186	1.092354	1.381507
	12Hz 161.9±2.4dB	1.157028159	1.287514953	1.004533611	0.50653828	0.356835262	1.127318499	1.061467041	1.15339954	0.902581167	1.04560974	1.193820764	1.126546285
FP1 β		Pre	Pre	Pre	Pre	Pre	Pre	Post	Post	Post	Post	Post	Post
	Control	0.348916011	0.667719308	0.433676841	0.692075	0.74663	0.606129	0.435016	0.690272	0.472182	0.743485	0.682109	0.593204
	12Hz 145.3±0.2dB	0.545881	0.644816	0.635249	0.35476	0.370425	0.52007	0.611143	0.685644	0.716018	0.634705	0.807096	0.820629
	12Hz 161.9±2.4dB	0.303810806	0.359755413	0.578957195	0.10151943	0.630852972		0.746133503	0.73009591	0.726766052	0.741609245	0.534781372
FP1 δ		Pre	Pre	Pre	Pre	Pre	Pre	Post	Post	Post	Post	Post	Post
	Control	2.678808632	1.74353084	2.365931621	1.923879	1.878715	2.085742	2.299421	1.794652	2.780428	1.424029	2.112777	2.089521
	12Hz 145.3±0.2dB	2.206613	1.958292	2.032633	2.502081	2.318839	2.634183	2.190169	1.953284	1.772687	2.030064	1.465725	1.303228
	12Hz 161.9±2.4dB	2.266049344	2.252390835	2.624632927	2.42338143	2.007494668	2.149167939	1.92385538	1.60183572	2.269643531	1.770792349	2.418800941	2.387747865
FP1 θ		Pre	Pre	Pre	Pre	Pre	Pre	Post	Post	Post	Post	Post	Post
	Control	1.850422078	1.527110182	1.868786039	1.453664	1.343861	1.634339	1.631058	1.480967	1.709523	1.416973	1.449117	2.040328
	12Hz 145.3±0.2dB	1.629811	1.566439	1.556637	1.715814	1.633142	1.721011	1.603086	1.485761	1.40912	1.544177	1.332018	0.962648
	12Hz 161.9±2.4dB	1.729441035	1.71022935	1.564156811	1.34651693	1.048334921	1.516021165	1.293840518	1.46561627	1.35513988	1.451651836	1.622347315	1.633406485
O1 α		Pre	Pre	Pre	Pre	Pre	Pre	Post	Post	Post	Post	Post	Post
	Control	0.943850644	1.270235529	1.27127453	1.10316	1.04721	1.054221	1.060965	1.19216	1.140241	1.186652	1.093078	1.19315
	12Hz 145.3±0.2dB	1.172222	1.237885	1.160639	0.747903	1.213005	1.007192	1.16606	1.008262	1.194976	1.192655	0.975859	1.400758
	12Hz 161.9±2.4dB	1.030176313	0.246920727	0.990924694	0.30527455	0.422559307	1.081315189	1.083838456	1.14952053	1.170738608	1.096465342	1.049766069	1.071684591
O1 β		Pre	Pre	Pre	Pre	Pre	Pre	Post	Post	Post	Post	Post	Post
	Control	0.183587848	0.615414722	0.472597367	0.692453	0.768017	0.789481	0.392407	0.662606	0.481804	0.74028	0.680924	0.64187
	12Hz 145.3±0.2dB	0.54029	0.442828	0.621788	0.199169	0.430931	0.568435	0.585072	0.488083	0.642006	0.613741	0.942683	0.821805
	12Hz 161.9±2.4dB	0.26506224	0.590317048	0.710465798				0.682987735	0.70500852	0.694238854
O1 δ.		Pre	Pre	Pre	Pre	Pre	Pre	Post	Post	Post	Post	Post	Post
	Control	2.868405464	1.860728397	2.378769848	1.941595	1.835076	1.669701	2.357172	1.804904	2.731073	1.563458	2.058954	1.895552
	12Hz 145.3±0.2dB	2.348165	2.515581	2.043286	2.295169	2.605964	2.589324	2.237023	2.621311	1.917887	2.018922	1.13947	1.2062
	12Hz 161.9±2.4dB	2.276913	2.509288259	2.500522926	2.20669247	2.033881988	1.881419811	2.054629516	1.71030455	1.775009469	1.843253891	3.017661018	1.801835399
O1 θ		Pre	Pre	Pre	Pre	Pre	Pre	Post	Post	Post	Post	Post	Post
	Control	1.88213843	1.583558331	1.800494773	1.446142	1.288795	1.311101	1.561537	1.541991	1.693707	1.401252	1.422234	1.560675
	12Hz 145.3±0.2dB	1.68431	1.874469	1.583978	1.407807	1.894564	1.631369	1.586588	1.819293	1.540597	1.588426	1.160878	1.001543
	12Hz 161.9±2.4dB	1.4669263	0.809376075	1.629373309	0.96338746	1.090749549	1.447482716	1.430572307	1.49670458	1.462119853	1.610281423	1.930209448	1.411144744
P3 α		Pre	Pre	Pre	Pre	Pre	Pre	Post	Post	Post	Post	Post	Post
	Control	0.998153287	1.245606871	1.237621615	1.104473	1.024379	1.227885	1.216136	1.174279	1.201099	1.240863	1.046308	1.10253
	12Hz 145.3±0.2dB	1.103151	1.151961	1.170276	1.109368	1.235562	1.037589	1.16293	0.995117	1.263787	1.31284	0.973377	1.455899
	12Hz 161.9±2.4dB	1.243742816	1.248753125	1.024900124	0.55953311	0.986207468	1.10444701	1.14904565	1.13514332	1.12914801	1.074025841	1.175934582	1.076646972
12HZ P3 β		Pre	Pre	Pre	Pre	Pre	Pre	Post	Post	Post	Post	Post	Post
	Control	0.262865871	0.631285969	0.564104089	0.682388	0.738187	0.214192	0.464276	0.665299	0.498948	0.744528	0.637189	0.624105
	12Hz 145.3±0.2dB	0.428973	0.584867	0.607787	0.286213	0.48969	0.519249	0.562131	0.61415	0.59882	0.531613	0.902919	0.759833
	12Hz 161.9±2.4dB	0.450676105	0.368025325	0.582446515	0.08781105	0.29490085	0.691094721	0.770588284	0.70929405	0.72839747	0.718872846	0.47526833	0.677440253
12HZ P3 δ		Pre	Pre	Pre	Pre	Pre	Pre	Post	Post	Post	Post	Post	Post
	Control	2.741000915	1.8032714	2.108450302	1.975724	1.964613	2.027548	2.144322	1.860875	2.616945	1.407009	2.290177	2.0321
	12Hz 145.3±0.2dB	2.35671	2.191579	2.078236	2.572407	2.309577	2.790567	2.275558	2.464768	1.969355	2.16172	1.309142	1.364808
	12Hz 161.9±2.4dB	1.949397177	2.139618332	2.459822431	2.47630148	2.929120214	1.888242066	1.654111199	1.63345061	1.749161369	1.766816426	2.630789172	1.904371666
12HZ P3 θ		Pre	Pre	Pre	Pre	Pre	Pre	Post	Post	Post	Post	Post	Post
	Control	1.908428548	1.596165546	1.664771886	1.461373	1.352692	1.727168	1.558661	1.515388	1.615146	1.419207	1.504822	1.669701
	12Hz 145.3±0.2dB	1.683578	1.642691	1.602813	1.798004	1.705715	1.643884	1.659879	1.548614	1.582317	1.650093	1.220672	1.063255
	12Hz 161.9±2.4dB	1.570309576	1.510086919	1.6423853	1.23761594	1.689146089	1.489995374	1.260847919	1.55769734	1.398717711	1.508639324	1.743115844	1.577629716
12HZ T3 α		Pre	Pre	Pre	Pre	Pre	Pre	Post	Post	Post	Post	Post	Post
	Control	0.874062664	1.249081116	1.3782144	1.187888	1.030031	1.374333	1.007589	1.144075	1.120266	1.28293	0.999676	1.091468
	12Hz 145.3±0.2dB	1.124122	1.252755	1.160288	0.858693	1.02175	1.020974	1.186857	0.920929	1.245833	1.319171	1.006558	1.309404
	12Hz 161.9±2.4dB	1.130293125	1.067714842	1.033024059	0.19302417	0.692744136	1.147190205	1.010255406	1.12669579	1.053316013	1.054081914	1.172220034	0.931600008
12HZ T3 β		Pre	Pre	Pre	Pre	Pre	Pre	Post	Post	Post	Post	Post	Post
	Control	0.141207679	0.634013395	0.449064158	0.662974	0.748062	0.284194	0.546666	0.570913	0.592171	0.695602	0.66598	0.664567
	12Hz 145.3±0.2dB	0.419253	0.447276	0.615984	0.285391	0.282031	0.643306	0.543588	0.555214	0.516826	0.35777	0.904478	0.755471
	12Hz 161.9±2.4dB	0.294065841	0.324920914	0.550271706	0.09164058	0.709308376		0.715249533	0.72759074	0.764506925	0.695969721	0.460860071
12HZ T3 δ		Pre	Pre	Pre	Pre	Pre	Pre	Post	Post	Post	Post	Post	Post
	Control	0.315138008	0.662014626	0.442715901	0.693944	0.754754	0.537329	0.431948	1.468314	0.369361	0.741731	0.691331	0.573333
	12Hz 145.3±0.2dB	0.527398	0.648378	0.632388	0.345752	0.356875	0.550472	0.592876	0.66345	0.711147	0.628017	0.80179	0.805205
	12Hz 161.9±2.4dB	0.637078429	0.08035952	0.134105718	0.5958217			0.848240117	0.73776789	0.535201362	0.555511011
12HZ T3 θ		Pre	Pre	Pre	Pre	Pre	Pre	Post	Post	Post	Post	Post	Post
	Control	1.741231677	1.572927548	1.84292686	1.509038	1.341282	2.191528	1.509102	1.736336	1.573069	1.499367	1.499894	1.574369
	12Hz 145.3±0.2dB	1.573595	1.879533	1.585786	1.453843	1.551276	1.544165	1.673027	1.668224	1.720895	1.771349	1.205294	1.150157
	12Hz 161.9±2.4dB	1.654165375	1.437818299	1.635946336	0.91774352	1.432849548	1.42399817	1.388636867	1.52942619	1.37960011	1.562800956	1.721571009	1.215540212
